# Supplementary material for: Maternal and Perinatal Outcomes in Pregnant Women with Cancer: A Single-Center Retrospective Cohort Study
Source: Diagnostics (Basel). 2025 Apr 16;15(8):1012. doi: 10.3390/diagnostics15081012 (PMC12026452; doi:10.3390/diagnostics15081012)
Supplement: Supplementary file 1 [file diagnostics-15-01012-s001.zip]

Archive with 1 entries (1 files):
- diagnostics-3590837-supplementary.pdf
